# Supplementary material for: Medical students’ perception of changes in assessments implemented during the COVID-19 pandemic
Source: BMC Med Educ. 2022 Dec 7;22:844. doi: 10.1186/s12909-022-03787-9 (PMC9727955; doi:10.1186/s12909-022-03787-9)
Supplement: Supplementary file 2 — Additional file 2 [file 12909_2022_3787_MOESM2_ESM.xlsx]

## Sheet: Medical student perspective on 
Q2	Q3	Q4	Q5	Q6	Q7	Q73	Q8	Q56	Q56_6_TEXT	Q73	Q74	Q59	Q59_6_TEXT	Q72	Q73	Q70	Q71	Q68	Q69	Q66	Q67	Q64	Q65	Q62	Q63	Q9	Q9_8_TEXT	Q81	Q82	Q41	Q45	Q40	Q44	Q39	Q46	Q38	Q45	Q37	Q44	Q36	Q43	Q35	Q42	Q11	Q11_7_TEXT	Q84	Q85	Q57	Q58
We are medical students from Imperial College London and we are conducting research into medical students' perspectives on the different exam styles emerging during the COVID-19 crisis. It should take around ten to fifteen minutes of your time. You have been asked to contribute your information as you are a current medical student and thus we feel you are in the best position to provide this info…	By ticking this box you confirm that this is the first time you have undertaken this survey. If you have previously submitted data as a part of this study, please do not proceed further.	Were one or more of your written examinations scheduled to take place during the COVID-19 crisis- i.e. between the months of March and July 2020?	Are you a student studying medicine (MBBS/ MBChB/ BMBS /MB BChir/BM BCh)?	What was your year of study in the academic year 2019-2020?	Did you receive a prize (eg. merit/distinction/distinction*) in your previous year of study?	Were there any factors that impacted your assessment experience?(e.g. time zone (being overseas), travel, access to quiet areas to study/take assessments, access to resources, special learning arrangements, COVID-19 related mitigating circumstances)	Did your exam format change due to the Covid-19 crisis?	Which options were provided by your university for the marking of your bsc? - Selected Choice	Which options were provided by your university for the marking of your bsc? - Other (please specify) - Text	How satisfied were you with these options?	Why?	Which option was used for your mark of your BSc? - Selected Choice	Which option was used for your mark of your BSc? - Other (please specify) - Text	How satisfied were you this option?	Why?	How satisfied were you with your mark being mitigated for the academic year 2019-20 and calculated by the average mark from 2018-2019 used as a safety net, provided you pass?	Why?	How satisfied were you with your mark being mitigated for the academic year 2019-20 and calculated by average of all marks since year 1 to current year of study used as a safety net, provided you pass?	Why?	How satisfied were you with your mark being mitigated for the academic year 2019-20 and calculated by the Modules 1 and 2, and contributions from the early years?	Why?	How satisfied were you with your mark being mitigated for the academic year 2019-20 and calculated by the average mark of Modules/Term 1 and 2?	Why?	How satisfied were you with your mark being unchanged to previously plannned and calculated by the weighted average mark of Modules/Term 1, 2 and 3, and contributions from the early years?	Why?	What was the format of your written exams during the COVID -19 Crisis? (if multiple exams were affected, select all that apply) - Selected Choice	What was the format of your written exams during the COVID -19 Crisis? (if multiple exams were affected, select all that apply) - Other (Please specify) - Text	How satisfied were you with this format ?	Why?	How satisfied were you with the cancellation of your exams with increased weighting of past exams?	Why?	How satisfied were you with the cancellation of your exams with increased weighting of future exams?	Why?	How satisfied were you with the change to postpone your exams?	Why?	How satisfied were you with the change to an essay or coursework based assesment?	Why?	How satisfied were you with the change to completing your exam online at home unsupervised but not being allowed to look at notes?	Why?	How satisfied were you with the change to completing your exam online at home and being allowed to look at notes?	Why?	How satisfied were you with the change to completing your exam online at home while being supervised and not being allowed to look at notes?	Why?	How did your examination contribution towards your degree change during the COVID-19 Crisis? (if multiple exams were affected, select multiple if they apply) - Selected Choice	How did your examination contribution towards your degree change during the COVID-19 Crisis? (if multiple exams were affected, select multiple if they apply) - Other - Text	How satisfied were you with this?	Why?	How satisfied were you with no changes in contribution?	Why?
{"ImportId":"QID4"}	{"ImportId":"QID5"}	{"ImportId":"QID6"}	{"ImportId":"QID7"}	{"ImportId":"QID8"}	{"ImportId":"QID9"}	{"ImportId":"QID76_TEXT"}	{"ImportId":"QID10"}	{"ImportId":"QID59"}	{"ImportId":"QID59_6_TEXT"}	{"ImportId":"QID74"}	{"ImportId":"QID75_TEXT"}	{"ImportId":"QID60"}	{"ImportId":"QID60_6_TEXT"}	{"ImportId":"QID72"}	{"ImportId":"QID73_TEXT"}	{"ImportId":"QID70"}	{"ImportId":"QID71_TEXT"}	{"ImportId":"QID68"}	{"ImportId":"QID69_TEXT"}	{"ImportId":"QID66"}	{"ImportId":"QID67_TEXT"}	{"ImportId":"QID64"}	{"ImportId":"QID65_TEXT"}	{"ImportId":"QID62"}	{"ImportId":"QID63_TEXT"}	{"ImportId":"QID11"}	{"ImportId":"QID11_8_TEXT"}	{"ImportId":"QID81"}	{"ImportId":"QID82_TEXT"}	{"ImportId":"QID41"}	{"ImportId":"QID48_TEXT"}	{"ImportId":"QID40"}	{"ImportId":"QID47_TEXT"}	{"ImportId":"QID39"}	{"ImportId":"QID49_TEXT"}	{"ImportId":"QID38"}	{"ImportId":"QID46_TEXT"}	{"ImportId":"QID37"}	{"ImportId":"QID45_TEXT"}	{"ImportId":"QID36"}	{"ImportId":"QID44_TEXT"}	{"ImportId":"QID35"}	{"ImportId":"QID42_TEXT"}	{"ImportId":"QID13"}	{"ImportId":"QID13_7_TEXT"}	{"ImportId":"QID84"}	{"ImportId":"QID85_TEXT"}	{"ImportId":"QID57"}	{"ImportId":"QID58_TEXT"}
I understand the information sheet and consent to my anonymised data being used for research purposes.	This is my first time completing this survey	I confirm that I have had one or more written examinations scheduled between 1st March and 31st July 2020	I confirm that I am currently a medical student	Clinical	No		Yes																			Completing your exam online at home and allowed to look at notes														2	Having notes was helpful it means I did not properly revise- not beneficial for the future.			Changed to formative
I understand the information sheet and consent to my anonymised data being used for research purposes.	This is my first time completing this survey	I confirm that I have had one or more written examinations scheduled between 1st March and 31st July 2020	I confirm that I am currently a medical student	Pre clinical	No	Access to quiet areas	Yes																			Completing your exam online at home and allowed to look at notes														2	It takes some motivation out of revising,. Its also harder to get into the zone for. Always possibility people can cheat.			Contribution did not change				2	I think it's reasonable to keep it pass fail to ensure people still revise.
I understand the information sheet and consent to my anonymised data being used for research purposes.	This is my first time completing this survey	I confirm that I have had one or more written examinations scheduled between 1st March and 31st July 2020	I confirm that I am currently a medical student	Clinical	No	No	Yes																			Completing your exam online at home and allowed to look at notes														4	It was the best case scenario			Contribution did not change				4	It wasn‚Äôt too different to our normal exam
I understand the information sheet and consent to my anonymised data being used for research purposes.	This is my first time completing this survey	I confirm that I have had one or more written examinations scheduled between 1st March and 31st July 2020	I confirm that I am currently a medical student	Clinical	No	Access to quiet areas for study was an issue. Also, we were unable to practice clinical skills/ OSCE or have group study as we were all at home.	Yes																			Completing your exam online at home and allowed to look at notes,Cancelled exam with future exams having increased contribution towards your degree,Cancelled exam with previous exams having increased contribution towards your degree,Other (Please specify)	Our exam was changed to a formative paper with our previous years and future years having greater contribution for our FPAS	2	It‚Äôs a lot more pressure to perform in future years. Also, if you didn‚Äôt do that well in previous years due to external circumstances, it took away an opportunity to improve your grade.	2	There is nothing we can do to change past exam results and if we had some circumstances at the time which affected our grades it‚Äôs annoying as we have one less chance to bring it back up.	2	4th year is much harder than 3rd year to get a good grade so there will be a lot more pressure							3	The pressure was off because the exam was formative which was comforting in the middle of a pandemic			Changed to formative
I understand the information sheet and consent to my anonymised data being used for research purposes.	This is my first time completing this survey	I confirm that I have had one or more written examinations scheduled between 1st March and 31st July 2020	I confirm that I am currently a medical student	Clinical	Yes	Internet stability/strength	No																			Completing your exam online at home and allowed to look at notes														3	In theory being allowed to look at notes is good, but in practice it probably stressed me out more as 'potentially' I could 'check' all the questions I was unsure of. Also being at home was way harder to get and stay in the 'zone' of exam mode than being in the usual examination room			Changed in percentage weighting
I understand the information sheet and consent to my anonymised data being used for research purposes.	This is my first time completing this survey	I confirm that I have had one or more written examinations scheduled between 1st March and 31st July 2020	I confirm that I am currently a medical student	Intercalated BSc	Yes	Not able to study in library which is where I usually work best	Yes	Your mitigated 2019-20 academic year average mark, including all marks from Modules/Term1 and 2.		3	We were not given a safety net as we had not sat any exams at Christmas and the university did not think it was fair to use marks from other years.	Other (please specify)	No safety net at all - if failed modules they said you would be reconsidered but no initial safety net	3	Did not have any reassurance that we would not be detrimented by COVID											Completing your exam online at home and allowed to look at notes,Other (Please specify)	Essay based exams at home and given 12 hours to complete	4	Was nice to have extra time and ability to look at notes which took some pressure off											4	Helped take the pressure off and due to being slightly less prepared when compared to other exam seasons this allowed to compensate for this			Contribution did not change				2	Think we should have had a safety net and used other module marks
I understand the information sheet and consent to my anonymised data being used for research purposes.	This is my first time completing this survey	I confirm that I have had one or more written examinations scheduled between 1st March and 31st July 2020	I confirm that I am currently a medical student	Pre clinical	No	My wifi connection isn‚Äôt the fastest and at time the page took longer than expected to load so I missed out on valuable time!	Yes																			Completing your exam online at home and allowed to look at notes,Essay or coursework based assessment,Cancelled exam with future exams having increased contribution towards your degree						1	I feel that it is more stress upon myself in my future exams as if I don‚Äôt do as well as I hope to do in a future exam then it‚Äôll have a bigger effect on my degree grade than as it has more weight on the exam.			2	We were meant to being doing an oral presentation as the final part of an assessment and this was converted to an essay. Granted I did quite well in the essay, but the whole point in our SSC (student selected component) assessment is so that we start to gain more confidence in public speaking, and therefore we‚Äôve missed out on this valuable opportunity.			1	I was very annoyed as I had studied all year so that I could understand and retain as much information as possible whereas I know of other people in my year that left everything to the last minute, and therefore I feel that as we could look at our notes in the online exam, the people who wouldn‚Äôt usually have done very well, will have done a lot better as they could use their notes. I feel like…			Changed to pass/fail,Changed to formative
I understand the information sheet and consent to my anonymised data being used for research purposes.	This is my first time completing this survey	I confirm that I have had one or more written examinations scheduled between 1st March and 31st July 2020	I confirm that I am currently a medical student	Pre clinical	Yes		Yes																			Other (Please specify)	Cancelled exam with no information given on how our deciles will be calculated	5	Massive relief not to have to do exams. I was worried I wouldn't perform well in the exams, and I generally perform much better in the coursework aspect of the course															Other	Not yet told	1	It causes students more anxiety to not be told how deciles are going to be calculated. It also makes it very difficult to plan when thinking about applications to intercalated degrees
I understand the information sheet and consent to my anonymised data being used for research purposes.	This is my first time completing this survey	I confirm that I have had one or more written examinations scheduled between 1st March and 31st July 2020	I confirm that I am currently a medical student	Clinical	No		Yes																			Completing your exam online at home and allowed to look at notes														3	The format was similar and exam was similarly difficult to orevious despit being open book. However, doing to exam at home had the stress of relying on my wifi which, while it was okay, I was having problems with a few hours before my exam which was an additional stress.			Changed in percentage weighting
I understand the information sheet and consent to my anonymised data being used for research purposes.	This is my first time completing this survey	I confirm that I have had one or more written examinations scheduled between 1st March and 31st July 2020	I confirm that I am currently a medical student	Pre clinical	Yes	It being online	Yes																			Completing your exam online at home and allowed to look at notes,Completing your exam online at home unsupervised but not allowed to look at notes,Cancelled exam with future exams having increased contribution towards your degree,Cancelled exam with previous exams having increased contribution towards your degree				4	Did well in past exams	2	Put pressure to do well					3	Being trusted not to look but others will look	2	Defeats the purpose of an exam			Changed to pass/fail,Changed to formative
I understand the information sheet and consent to my anonymised data being used for research purposes.	This is my first time completing this survey	I confirm that I have had one or more written examinations scheduled between 1st March and 31st July 2020	I confirm that I am currently a medical student	Pre clinical	Yes	I was away from home which hugely impacted my study patterns	Yes																			Completing your exam online at home and allowed to look at notes														4	Obviously it was easier with it being an open-book exam, but I‚Äôm not exactly sure if it‚Äôs a good form of assessment for medical students to progress to the next year			Other	Pass threshold was decreased	5	It didn‚Äôt affect me because I wouldn‚Äôt fail either way hahaha
I understand the information sheet and consent to my anonymised data being used for research purposes.	This is my first time completing this survey	I confirm that I have had one or more written examinations scheduled between 1st March and 31st July 2020	I confirm that I am currently a medical student	Intercalated BSc	Yes	Access to quiet, lack of ability to study without public library	Yes	Your unmitigated degree weighted average mark, including all marks from Modules/Term 1, 2 and 3, and contributions from the early years for internal students.		5	Fair method	Your unmitigated degree weighted average mark, including all marks from Modules/Term 1, 2 and 3, and contributions from the early years for internal students.												5	Fair method	Completing your exam online at home and allowed to look at notes														4	Unprecedented times so allowed those an additional chance to review notes. students had already completed coursework so previous marks were also available			Contribution did not change				5	Did not affect me personally as i was able to review notes for the exam
I understand the information sheet and consent to my anonymised data being used for research purposes.	This is my first time completing this survey	I confirm that I have had one or more written examinations scheduled between 1st March and 31st July 2020	I confirm that I am currently a medical student	Clinical	Yes	No	Yes																			Other (Please specify)	Cancelled exams with as yet unknown effect on the rest of our exams	3	It meant we had the chance to work in hospitals over the pandemic but it also meant that all of the work we did for that year was slightly wasted. I think we could have done an online mcq exam. We also don't know yet how they are making up for the fact we didn't do any exams															Other	Exams were completely cancelled and we don't know yet whether other exam contributions will increase	2	I think it will be hard and a lot more stressful if they have to make future years worth a lot more to make up for having missed all of our exams this year
I understand the information sheet and consent to my anonymised data being used for research purposes.	This is my first time completing this survey	I confirm that I have had one or more written examinations scheduled between 1st March and 31st July 2020	I confirm that I am currently a medical student	Pre clinical	Prefer not to say	Access to resources and quiet space	Yes																			Completing your exam online at home unsupervised but not allowed to look at notes												2	Unhappy as the time per question was drastically reduced meaning the exam became much more difficult as an answer has to be decided in seconds, including reading time.					Contribution did not change				4	Happy as my grade wouldn‚Äôt be calculated on previous coursework that I hadn‚Äôt done so well on
I understand the information sheet and consent to my anonymised data being used for research purposes.	This is my first time completing this survey	I confirm that I have had one or more written examinations scheduled between 1st March and 31st July 2020	I confirm that I am currently a medical student	Clinical	Yes		Yes																			Completing your exam online at home unsupervised but not allowed to look at notes,Cancelled exam with future exams having increased contribution towards your degree						4	Wouldn‚Äôt have felt safe in an exam hall, and would have struggled to revise to the same level as normal (I was working on the NHS frontline and lost a family member to covid).					4	It was a formative exam so still a good chance to look at questions and get a feel for what future exams might be like. The best they could be done in the circumstances					Changed to formative
I understand the information sheet and consent to my anonymised data being used for research purposes.	This is my first time completing this survey	I confirm that I have had one or more written examinations scheduled between 1st March and 31st July 2020	I confirm that I am currently a medical student	Clinical	No	Had no quiet space to study as house was on a main road	Yes																			Completing your exam online at home and allowed to look at notes,Other (Please specify)	unsupervised- allowed to use notes but not talk to other medical students/ health care professionals with no way of enforcing this	1	Felt it was unfair people could cheat. The alternative to OSCE exam was an essay style paper which is not representative of clinical skills yet still counts towards our EPM											3	Considering we missed placements that were examinable I thought it was fair to be able to use notes			Contribution did not change				1	Felt this was extremely unfair. These exams were not representative of our skills and knowledge yet have affected our deciles
I understand the information sheet and consent to my anonymised data being used for research purposes.	This is my first time completing this survey	I confirm that I have had one or more written examinations scheduled between 1st March and 31st July 2020	I confirm that I am currently a medical student	Pre clinical	Yes	Access to quite areas to study and time zone (being overseas)	Yes																			Completing your exam online at home and allowed to look at notes														4	Just had to understand the concepts but did not have to memorise most things.			Contribution did not change				3	No effect since first year does not contribute towards the degree.
I understand the information sheet and consent to my anonymised data being used for research purposes.	This is my first time completing this survey	I confirm that I have had one or more written examinations scheduled between 1st March and 31st July 2020	I confirm that I am currently a medical student	Pre clinical	No	Access to quiet and uninterrupted areas was difficult and hard to plan around, along with a reliable WiFi connection.	Yes																			Completing your exam online at home and allowed to look at notes,Postponed exam with another date,Cancelled exam with future exams having increased contribution towards your degree						4	It meant I could focus on one exam more than having to split my revision between them. As we were informed previously about this, it wasn‚Äôt too much of an issue.	2	It means that I still don‚Äôt know how I Will do this year as the exam is in January. This means I will have to focus on it at a later date when I learnt it a while ago.					4	I enjoyed it - it meant less pressure on my revision and I was able to focus more on the understanding of the content			Changed in percentage weighting
I understand the information sheet and consent to my anonymised data being used for research purposes.	This is my first time completing this survey	I confirm that I have had one or more written examinations scheduled between 1st March and 31st July 2020	I confirm that I am currently a medical student	Clinical	No	n/a	Yes																			Completing your exam online at home and allowed to look at notes,Postponed exam with another date								4	didn't feel like i would have been prepared for the OSCE last year as very little opportunity to practice for it, unlike now					5	took so much stress away from the exam! i enjoyed being able to take the exam from the comfort of my own home			Changed in percentage weighting,Contribution did not change				3	originally wasn't happy that the exam still counted, but after i got my results i was happy as i had done okay
I understand the information sheet and consent to my anonymised data being used for research purposes.	This is my first time completing this survey	I confirm that I have had one or more written examinations scheduled between 1st March and 31st July 2020	I confirm that I am currently a medical student	Pre clinical	No		Yes																			Completing your exam online at home and allowed to look at notes,Other (Please specify)	Exams cancelled and change to pass/fail online quiz that did not count	4	Took the pressue off studying toi seriously while there was other external worries due to the pandemic however still having the quiz and an open book exam encouraged to still maintain our knowledge											5	Was simple			Changed to pass/fail,Changed to formative
I understand the information sheet and consent to my anonymised data being used for research purposes.	This is my first time completing this survey	I confirm that I have had one or more written examinations scheduled between 1st March and 31st July 2020	I confirm that I am currently a medical student	Clinical	No	Definitely!!	Yes																			Cancelled exam with previous exams having increased contribution towards your degree				1	Feel as it is unfair													Changed to formative
I understand the information sheet and consent to my anonymised data being used for research purposes.	This is my first time completing this survey	I confirm that I have had one or more written examinations scheduled between 1st March and 31st July 2020	I confirm that I am currently a medical student	Clinical	No	Access to resources	Yes																			Completing your exam online at home and allowed to look at notes,Cancelled exam with previous exams having increased contribution towards your degree				1	It was based on the first clinical year where everyone is finding their feet. If it was based on last years our score would be based on all content we need to know as a medical student minus prescribing									3	Pros; i got to spend time with family and was worried about passing covid on to my parents and siblings if i was having to travel for my exams			Changed to formative
I understand the information sheet and consent to my anonymised data being used for research purposes.	This is my first time completing this survey	I confirm that I have had one or more written examinations scheduled between 1st March and 31st July 2020	I confirm that I am currently a medical student	Pre clinical	Yes		Yes																			Completing your exam online at home and allowed to look at notes														2	Open book exam meant results were based on who could research and look up answers well rather than who knew the most. Little in place to prevent collaboration and cheating which did occur Everyone got high raw marks due to open book nature. Marks were moderated heavily with an algorithm that left some people losing a lot more marks than others. Overall a number of results were very unexpected and…			Contribution did not change				2	The exam was not a good way of testing us as I explained previously. We only had one instead of 7 and yet that one exam counts for 1/3 of our BMedSci still which meant very high pressure. This seems unfair. A pass fail system, or at least a reduction in contribution seems fairer
I understand the information sheet and consent to my anonymised data being used for research purposes.	This is my first time completing this survey	I confirm that I have had one or more written examinations scheduled between 1st March and 31st July 2020	I confirm that I am currently a medical student	Clinical	No	Access to quiet areas and resources. Reduced support available. Preparing for one exam format and after submission of the written assessment, the guidelines and marking criteria were changed due to COVID-19 and assessments having to be done remotely	Yes																			Completing your exam online at home and allowed to look at notes,Essay or coursework based assessment,Postponed exam with another date,Cancelled exam with previous exams having increased contribution towards your degree				2	I had increased studying and taken more time to prepare for future exams following a disappointing result previously			3	Enabled me more time to prepare however prolonged the anxeity of waiting for results	2	Written essays are not my strong suit			2	Home isn't a quiet working environment and there are distractions			Changed to formative
I understand the information sheet and consent to my anonymised data being used for research purposes.	This is my first time completing this survey	I confirm that I have had one or more written examinations scheduled between 1st March and 31st July 2020	I confirm that I am currently a medical student	Clinical	No		Yes																			Completing your exam online at home unsupervised but not allowed to look at notes												2	They took the stance that no one was going to cheat while putting nothing in place to stop it happening, this meant lots of people cheated out of fear of being disadvantaged as they could be the only one that didn't. Unsurprisingly we've had an incredibly high set of scores this year, with 6th decile getting nearly 70%. Lots of people feel they received unfair deciles as a result					Other	They haven't informed us of how this exam will contribute yet	2	It would be nice to know what it counts towards, as it's currently just another source of anxiety for many
I understand the information sheet and consent to my anonymised data being used for research purposes.	This is my first time completing this survey	I confirm that I have had one or more written examinations scheduled between 1st March and 31st July 2020	I confirm that I am currently a medical student	Pre clinical	Yes	I was in Canada, but my university were very accomodating of time differences and enabled me to start the exam at a normal time.	Yes																			Completing your exam online at home and allowed to look at notes														5	It was a practical approach to a bad situation. I'm glad my uni went for an open book exam because an unsupervised closed book exam would have put honest students at a disadvantage. It was still a difficult exam and I had to make good use of my notes and online resources during despite having studied beforehand, which I think means my medical school did a good job at increasing the difficulty of …			Contribution did not change				5	Had option to S code (stop module from contributing to degree class) retrospectively with no questions asked if the result brought down my grade.
I understand the information sheet and consent to my anonymised data being used for research purposes.	This is my first time completing this survey	I confirm that I have had one or more written examinations scheduled between 1st March and 31st July 2020	I confirm that I am currently a medical student	Pre clinical	Prefer not to say	time zone	Yes																			Completing your exam online at home and allowed to look at notes														2	The subpar teaching due to COVID 19 made the notes for the latter half of the year inadequate.			Contribution did not change				3	Nothing changed.
I understand the information sheet and consent to my anonymised data being used for research purposes.	This is my first time completing this survey	I confirm that I have had one or more written examinations scheduled between 1st March and 31st July 2020	I confirm that I am currently a medical student	Pre clinical	Yes	Yes time zone because I was in a different country and finding a quiet place because of family	Yes																			Completing your exam online at home and allowed to look at notes														2	All the 4 exam papers were combined into one exam so it was very hard to manage and I feel I wasn‚Äôt able to perform to the best of my abilities at all			Other	No academic disadvantage	3	There was no clear explanation how the results would impact our final degree
I understand the information sheet and consent to my anonymised data being used for research purposes.	This is my first time completing this survey	I confirm that I have had one or more written examinations scheduled between 1st March and 31st July 2020	I confirm that I am currently a medical student	Pre clinical	No	Parents moving house so had to live with my brother whilst studying and sitting the exam	Yes																			Completing your exam online at home and allowed to look at notes														4	I thought being able to look at your notes made up for the fact things had been so disrupted			Contribution did not change				3	N/A
I understand the information sheet and consent to my anonymised data being used for research purposes.	This is my first time completing this survey	I confirm that I have had one or more written examinations scheduled between 1st March and 31st July 2020	I confirm that I am currently a medical student	Clinical	Yes	No	Yes																			Other (Please specify)	Cancelled 4th year exams moved at the end of 5th year	1	This has created so much stress for the medical students. 4th year at UoN is the longest hardest year with all rotations lilke psych peads obs gyn ophthal ent DERM geris etc. Now we have to remeber that content for another year on top of our 5th year content. They haven't combined the exam they are still 2 seperate weeks of exams															Contribution did not change				3	N/A
I understand the information sheet and consent to my anonymised data being used for research purposes.	This is my first time completing this survey	I confirm that I have had one or more written examinations scheduled between 1st March and 31st July 2020	I confirm that I am currently a medical student	Clinical	Yes	Access to study area	No																			Completing your exam online at home unsupervised but not allowed to look at notes												1	Knowing people were going to cheat and therefore drive up the average results.					Contribution did not change				2	Feel like they should have put less weighting on it.
I understand the information sheet and consent to my anonymised data being used for research purposes.	This is my first time completing this survey	I confirm that I have had one or more written examinations scheduled between 1st March and 31st July 2020	I confirm that I am currently a medical student	Clinical	No		Yes																			Postponed exam with another date,Cancelled exam with previous exams having increased contribution towards your degree				2	Not a fair representation and unfair to use preclinical knowledge on such an important weighting (EPM)			1	Unsatisfied as was prepared and wanted to prove that I knew the knowledge we had worked hard on over the year. Felt robbed. Now feel very inadequate and need to prove myself, as well as stressed to continually remember it!									Changed to pass/fail
I understand the information sheet and consent to my anonymised data being used for research purposes.	This is my first time completing this survey	I confirm that I have had one or more written examinations scheduled between 1st March and 31st July 2020	I confirm that I am currently a medical student	Clinical	Yes	Lack of a quiet desk space to study	Yes																			Completing your exam online at home and allowed to look at notes														4	COVID-secure, I had internet access, less stressful environment			Changed in percentage weighting
I understand the information sheet and consent to my anonymised data being used for research purposes.	This is my first time completing this survey	I confirm that I have had one or more written examinations scheduled between 1st March and 31st July 2020	I confirm that I am currently a medical student	Clinical	No	Lack of teaching during lockdown	Yes																			Completing your exam online at home unsupervised but not allowed to look at notes												1	Because I didn‚Äôt cheat but it seems like everyone else did and there was nothing done to stop people cheating apart from a written agreement. I dropped 3 recipes and this could have a major impact on my EPM score. The average was ridiculously high. I am so disappointed in my university for doing this. I feel the fairest thing to do would have been to make it an open book exam officially or post…					Other	The University has still not announced how our EPM score will be affected.	1	Because I do not believe they should count due to the clear level of cheating.
I understand the information sheet and consent to my anonymised data being used for research purposes.	This is my first time completing this survey	I confirm that I have had one or more written examinations scheduled between 1st March and 31st July 2020	I confirm that I am currently a medical student	Pre clinical	No	Acces to quiet areas	Yes																			Completing your exam online at home and allowed to look at notes														2	It was to difficult to do an exam on things that we hadn't been taught even with access to notes			Contribution did not change				4	I wasn't unhappy nor was I happy
I understand the information sheet and consent to my anonymised data being used for research purposes.	This is my first time completing this survey	I confirm that I have had one or more written examinations scheduled between 1st March and 31st July 2020	I confirm that I am currently a medical student	Clinical	No	Lack of space to study, lack of time havng moved back to my family home.	Yes																			Essay or coursework based assessment,Other (Please specify)	We were given an online module designed to help us think more about our medical education and the way we learn.	5	It introduced us to a new topic, and it provided lots of flexibility at a difficult time so that we could continue with our learning without undue stress if we were in a difficult situation.							5	These provided more flexibility							Contribution did not change				4	We did not have any formal assessment that would have been counted, we only had clinical placement, so we were lucky in that we did not need any adjustment to contribution weighting.
I understand the information sheet and consent to my anonymised data being used for research purposes.	This is my first time completing this survey	I confirm that I have had one or more written examinations scheduled between 1st March and 31st July 2020	I confirm that I am currently a medical student	Clinical	No	Access to quiet area	Yes																			Completing your exam online at home and allowed to look at notes,Postponed exam with another date,Cancelled exam with future exams having increased contribution towards your degree						3	Uncertainty regarding how the weighting will affect my future applications	2	Uncertainty over the new exam format					4	It relieved pressure after low amount of teaching due to covid, however unsure if I prepared correctly for future assessments that will not be run this way			Changed in percentage weighting
I understand the information sheet and consent to my anonymised data being used for research purposes.	This is my first time completing this survey	I confirm that I have had one or more written examinations scheduled between 1st March and 31st July 2020	I confirm that I am currently a medical student	Pre clinical	No	Poor WiFi signal	Yes																			Completing your exam online at home and allowed to look at notes,Postponed exam with another date								3	My OCSE has been postponed twice and is now set for January. Although this isn't ideal it doesn't really change anything for me as long as we are still given time to practice					4	Being allowed to use notes was much better as it was less pressure which helped relieve stress of the current situation			Contribution did not change				4	Didn't really make a difference
I understand the information sheet and consent to my anonymised data being used for research purposes.	This is my first time completing this survey	I confirm that I have had one or more written examinations scheduled between 1st March and 31st July 2020	I confirm that I am currently a medical student	Clinical	No	Learning everything from home was really tough for me and sometimes I would go weeks without studying because It felt like I was in a holiday environment and I kept getting distracted watching movies and with my family. I also missed so many online lectures because I slept in and had no motivation to get myself out of my bed.	Yes																			Completing your exam online at home unsupervised but not allowed to look at notes												4	It was not as bad as I thought it could be.					Contribution did not change				2	I didn‚Äôt think it was fair to make us do an exam in the middle of a pandemic where everything was so chaotic
I understand the information sheet and consent to my anonymised data being used for research purposes.	This is my first time completing this survey	I confirm that I have had one or more written examinations scheduled between 1st March and 31st July 2020	I confirm that I am currently a medical student	Pre clinical	No	N/A	Yes																			Completing your exam online at home unsupervised but not allowed to look at notes,Other (Please specify)	MCQ portion of exam taken out so it was only written questions	1	It was very distressing as many students cheated causing a disparity in grades compared to those who were honest									1	Many other universities were allowed open book exams in higher year groups					Contribution did not change				1	No measures were taken to ensure the exam was fair for everyone
I understand the information sheet and consent to my anonymised data being used for research purposes.	This is my first time completing this survey	I confirm that I have had one or more written examinations scheduled between 1st March and 31st July 2020	I confirm that I am currently a medical student	Pre clinical	Prefer not to say	No	Yes																			Completing your exam online at home unsupervised but not allowed to look at notes												2	I felt the questions were worded to make them harder to search on the internet in case some students were tempted to cheat. In the mock we did before COVID I did pretty well however this time I struggled to grasp what exactly the question was asking					Contribution did not change				3	No change.
I understand the information sheet and consent to my anonymised data being used for research purposes.	This is my first time completing this survey	I confirm that I have had one or more written examinations scheduled between 1st March and 31st July 2020	I confirm that I am currently a medical student	Pre clinical	Prefer not to say		Yes																			Completing your exam online at home unsupervised but not allowed to look at notes,Postponed exam with another date								2	Scheduled for September so the whole summer was spent revising.			2	I understand that open-book exams aren't ideal, but having them closed book but unenforceable seems really unfair because there's no way to know what anyone else is doing. Also because for lots of people it will be difficult to find a quiet space and a desk etc. so it is doubly unfair for them.					Other	Some sections removed, but they would not have counted towards final grade anyway. All other sections left in, and summative.	2	Exams have been made harder instead of easier during a time that is more emotionally and logistically taxing for everyone.
I understand the information sheet and consent to my anonymised data being used for research purposes.	This is my first time completing this survey	I confirm that I have had one or more written examinations scheduled between 1st March and 31st July 2020	I confirm that I am currently a medical student	Pre clinical	No	No	Yes																			Completing your exam online at home unsupervised but not allowed to look at notes												2	Felt that there would be no way to police people who had cheated					Contribution did not change				3	No feelings about it really
I understand the information sheet and consent to my anonymised data being used for research purposes.	This is my first time completing this survey	I confirm that I have had one or more written examinations scheduled between 1st March and 31st July 2020	I confirm that I am currently a medical student	Pre clinical	No	Family circumstances, as I had to home-school my younger sibling as my parents were working. I had also experienced a sudden loss of income (thank you to the university for very kindly letting me down over such a difficult time period). This exacerbated my stress and worries ten-fold, as it made it near impossible to survive, and I lost my friends too as we lost touch in a world of virtual. Too m…	Yes																			Completing your exam online at home and allowed to look at notes														1	Extremely dissatisfied. There is incredibly high levels of cheating going on at university, but for unsupervised exams? Wow. Gobsmacked. I wish I had doctor family members who could sit and do the exam for me - perhaps that is just an unfair disadvantage that I was unable to cheat like my peers (seriously, the cheating was notorious and I wouldn't have cheated had I had the opportunity to do so, …			Contribution did not change				1	Because too much cheating so it's not fair
I understand the information sheet and consent to my anonymised data being used for research purposes.	This is my first time completing this survey	I confirm that I have had one or more written examinations scheduled between 1st March and 31st July 2020	I confirm that I am currently a medical student	Clinical	Yes	No	Yes																			Completing your exam online at home unsupervised but not allowed to look at notes												3	Did not like doing it on a computer					Changed to formative,Changed in percentage weighting
I understand the information sheet and consent to my anonymised data being used for research purposes.	This is my first time completing this survey	I confirm that I have had one or more written examinations scheduled between 1st March and 31st July 2020	I confirm that I am currently a medical student	Clinical	Yes		Yes																			Cancelled exam with future exams having increased contribution towards your degree,Cancelled exam with previous exams having increased contribution towards your degree				2	.	2	.											Contribution did not change				3	.
I understand the information sheet and consent to my anonymised data being used for research purposes.	This is my first time completing this survey	I confirm that I have had one or more written examinations scheduled between 1st March and 31st July 2020	I confirm that I am currently a medical student	Pre clinical	No	Access to resources, COVID-19 working as an NHS Healthcare Assistant	Yes																			Completing your exam online at home and allowed to look at notes,Postponed exam with another date,Cancelled exam with future exams having increased contribution towards your degree						2	Extra pressure on the future especially not knowing the effects of COVID on clinical placement and experiences etc. Not equitable across years or universities	4	It was logical					5	While doctors are to be fully professional, the nature of the job enables reference to numerous sources to, e.g. aid diagnosis, help direct testing etc			Changed to pass/fail,Changed in percentage weighting
I understand the information sheet and consent to my anonymised data being used for research purposes.	This is my first time completing this survey	I confirm that I have had one or more written examinations scheduled between 1st March and 31st July 2020	I confirm that I am currently a medical student	Pre clinical	No		Yes																			Completing your exam online at home and allowed to look at notes,Cancelled exam with previous exams having increased contribution towards your degree				4	It would have been too difficult to study properly for further exams in a home environment, without access to libraries etc									4	Felt fair, as if closed book it would have been unfair, due to differential moral standards towards cheating/looking at notes			Changed to pass/fail,Changed in percentage weighting
I understand the information sheet and consent to my anonymised data being used for research purposes.	This is my first time completing this survey	I confirm that I have had one or more written examinations scheduled between 1st March and 31st July 2020	I confirm that I am currently a medical student	Pre clinical	No	No	Yes																			Completing your exam online at home and allowed to look at notes,Other (Please specify)	Cancelled OSCE and Anatomy Spot Test	4	I was glad to have had the opportunity to complete my exam in a very similar format, albeit open book and unsupervised, and was pleased that it was not postponed to next semester or cancelled. I was a bit disappointed to not have the opportunity to complete practical exams especially as they would be good practice. However, the circumstances in which they were cancelled meant I had some understan…											5	It was good because it meant that it gave us the ability to take time and work our heads around online teaching instead of feeling panicked			Changed in percentage weighting
I understand the information sheet and consent to my anonymised data being used for research purposes.	This is my first time completing this survey	I confirm that I have had one or more written examinations scheduled between 1st March and 31st July 2020	I confirm that I am currently a medical student	Clinical	No	ACCESS TO QUIET AREA, PERSONAL CIRCUMSTANCES MITAGTNG	Yes																			Cancelled exam with future exams having increased contribution towards your degree,Cancelled exam with previous exams having increased contribution towards your degree,Other (Please specify)	OPTIONAL FORMATIVE ONLINE EXAM	3	very confused and mixed messages about how scoring will be worked out	2	not fair, as would have revised differenty for some if had known they would count more	2	more stress											Changed to formative
I understand the information sheet and consent to my anonymised data being used for research purposes.	This is my first time completing this survey	I confirm that I have had one or more written examinations scheduled between 1st March and 31st July 2020	I confirm that I am currently a medical student	Pre clinical	No		Yes																			Completing your exam online at home unsupervised but not allowed to look at notes												4	Fair enough but was difficult as a large part of the exam was based on class material we had to teach ourselves at home over Zoom					Contribution did not change				4	Had no effect
I understand the information sheet and consent to my anonymised data being used for research purposes.	This is my first time completing this survey	I confirm that I have had one or more written examinations scheduled between 1st March and 31st July 2020	I confirm that I am currently a medical student	Pre clinical	No	Young children at home meant i had very little time to study and no access to quiet areas during the day	Yes																			Completing your exam online at home unsupervised but not allowed to look at notes,Other (Please specify)	Single best answer paper was cancelled, no substitute	3	Less exam papers sat meant more risk of failure, strengths in types of exams that were cancelled could not balance out across the board in other types of exams - single best answer vs mini essay style									3	It added to the stress of exams having to try to find somewhere to sit it with small children around and a dodgy internet connection					Changed in percentage weighting,Other	If the written exam did not go well, we had the option to resit with the resit grades taken as first attempt- no penalty	4	Lots of students struggled to study well during lockdown due to numerous reasons, it was good to know this was recognised
I understand the information sheet and consent to my anonymised data being used for research purposes.	This is my first time completing this survey	I confirm that I have had one or more written examinations scheduled between 1st March and 31st July 2020	I confirm that I am currently a medical student	Pre clinical	No	No	Yes																			Other (Please specify)	Online Exam, screen was monitored. The exams were made formative rather than summative	4	I found the online experience much more simpler than sitting the exam in a hall. Since the format is MCQ/EMQ it was easier to have all the data you need in front of you rather than having a separate answer sheet in normal circumstances															Changed to formative
I understand the information sheet and consent to my anonymised data being used for research purposes.	This is my first time completing this survey	I confirm that I have had one or more written examinations scheduled between 1st March and 31st July 2020	I confirm that I am currently a medical student	Clinical	No	Slightly dodgy internet at home that drops out quite often	No																			Postponed exam with another date								4	I am glad I will (hopefully!) have an equal opportunity to take the exam in the same format as I would have taken it originally. Even though it is going to be really difficult doing it a year later than scheduled AND at the same time as finals, everybody in my year will be in the same boat. Both 4th year and finals have been made shorter to cater for the fact we are doing both exams during the sa…									Contribution did not change				4	The fact the exams didn't go ahead means any contribution they did have originally doesnt count now. Our 4th year exams would have been our main weighting toward our EPM score for foundation applications, but now the exams done the two years prior to 4th year are being used, and I don't mind this...
I understand the information sheet and consent to my anonymised data being used for research purposes.	This is my first time completing this survey	I confirm that I have had one or more written examinations scheduled between 1st March and 31st July 2020	I confirm that I am currently a medical student	Clinical	Yes		Yes																			Completing your exam online at home unsupervised but not allowed to look at notes,Cancelled exam with previous exams having increased contribution towards your degree				1	Entire EPM ranking now based on one OSCE from third year. Distinction for 1st and 2nd years counted for nothing							2	It no longer counted ie was formative					Changed to formative
I understand the information sheet and consent to my anonymised data being used for research purposes.	This is my first time completing this survey	I confirm that I have had one or more written examinations scheduled between 1st March and 31st July 2020	I confirm that I am currently a medical student	Clinical	No	No	Yes																			Completing your exam online at home and allowed to look at notes,Essay or coursework based assessment										3	Difficult to know how specific they wanted answers to be. Not her transparent mark scheme. Not used to this style of exam.			2	I know of people who had assistance and felt at a disadvantage. Also don‚Äôt think it was an accurate representation of knowledge.			Contribution did not change				1	Weren‚Äôt made aware of the fact they‚Äôd be used without change. Would have changed my work ethic had this been the case. I went down a decile due to others in the year going up having done Better with this arrangement.
I understand the information sheet and consent to my anonymised data being used for research purposes.	This is my first time completing this survey	I confirm that I have had one or more written examinations scheduled between 1st March and 31st July 2020	I confirm that I am currently a medical student	Clinical	No	Yes, access to quiet conditions, access to resources in libraries,	Yes																			Completing your exam online at home and allowed to look at notes,Essay or coursework based assessment										3	Fine with the MCQ as could use notes, but the essay I felt didn‚Äôt allow me to do as well as I think I could have in OSCES			5	More realistic for future work			Changed in percentage weighting
I understand the information sheet and consent to my anonymised data being used for research purposes.	This is my first time completing this survey	I confirm that I have had one or more written examinations scheduled between 1st March and 31st July 2020	I confirm that I am currently a medical student	Clinical	Yes		Yes																			Completing your exam online at home and allowed to look at notes														2	Not a true representation of how hard I worked. Weaker students that put little effort in all year rewarded by open book system			Contribution did not change				1	Worth 40% of my degree for an open book examination. Bit of a joke.
I understand the information sheet and consent to my anonymised data being used for research purposes.	This is my first time completing this survey	I confirm that I have had one or more written examinations scheduled between 1st March and 31st July 2020	I confirm that I am currently a medical student	Clinical	No		Yes																			Cancelled exam with previous exams having increased contribution towards your degree				2	Feel it negatively impacted my overall decile. Had put a lot of effort into revising for fourth year exams and didn‚Äôt feel this was reflected													Contribution did not change				3	No difference
I understand the information sheet and consent to my anonymised data being used for research purposes.	This is my first time completing this survey	I confirm that I have had one or more written examinations scheduled between 1st March and 31st July 2020	I confirm that I am currently a medical student	Intercalated BSc	No	Restricted access to carry out interviews with participants in my survey for my dissertation project	Yes	Your mitigated 2019-20 academic year average mark, including all marks from Modules/Term1 and 2.		4	I had worked hard all year so was glad both terms counted	Your mitigated 2019-20 academic year average mark, including all marks from Modules/Term 1 and 2.										4	I was fairly satisfied that my entire year counted			Completing your exam online at home and allowed to look at notes														5	My exam was in statistics and I felt as though being able to look at one‚Äôs notes was sensible because being able to look up formulae and guidelines was more useful than having to commit it all to memory for being a doctor.			Contribution did not change				4	Mine didn‚Äôt change so I couldn‚Äôt really complain
I understand the information sheet and consent to my anonymised data being used for research purposes.	This is my first time completing this survey	I confirm that I have had one or more written examinations scheduled between 1st March and 31st July 2020	I confirm that I am currently a medical student	Clinical	No		Yes																			Completing your exam online at home unsupervised but not allowed to look at notes,Postponed exam with another date								4	poor communication meant we did not know which exams we would be sitting/ format or if they would be cancelled until a few weeks before the exam. This added a lot of stress and impacted the amount of studying we did. we had also missed out on placements and teaching so it gave us a chance to catch up and make our own notes			4	more relaxed setting so felt i could perform better					Changed to pass/fail,Changed to formative
I understand the information sheet and consent to my anonymised data being used for research purposes.	This is my first time completing this survey	I confirm that I have had one or more written examinations scheduled between 1st March and 31st July 2020	I confirm that I am currently a medical student	Pre clinical	Yes		Yes																			Completing your exam online at home and allowed to look at notes														4	.			Changed to pass/fail
I understand the information sheet and consent to my anonymised data being used for research purposes.	This is my first time completing this survey	I confirm that I have had one or more written examinations scheduled between 1st March and 31st July 2020	I confirm that I am currently a medical student	Clinical	No	We had to take exams at home online which can be a very difficult environment to work in as it can get very noisy	Yes																			Completing your exam online at home unsupervised but not allowed to look at notes												1	Not happy at all because it meant that they had to be formative in the end as they couldn't be supervised. Very unhappy about this as 4th year exams normally have a significant impact on our FY rankings. And now uni have had to base rankings purely on a 3rd year osce which is really unfair. I can't really understand how it is acceptable to base such a huge part on of our career on one single exam…					Changed to formative
I understand the information sheet and consent to my anonymised data being used for research purposes.	This is my first time completing this survey	I confirm that I have had one or more written examinations scheduled between 1st March and 31st July 2020	I confirm that I am currently a medical student	Clinical	No		Yes																			Completing your exam online at home unsupervised but not allowed to look at notes												2	Some people would cheat					Changed to formative
I understand the information sheet and consent to my anonymised data being used for research purposes.	This is my first time completing this survey	I confirm that I have had one or more written examinations scheduled between 1st March and 31st July 2020	I confirm that I am currently a medical student	Pre clinical	No		Yes																			Essay or coursework based assessment,Cancelled exam with future exams having increased contribution towards your degree						3	Had worked very hard for these exams but the work will not be wasted			2	Felt the pass/fail essay was a bit pointless							Changed to formative
I understand the information sheet and consent to my anonymised data being used for research purposes.	This is my first time completing this survey	I confirm that I have had one or more written examinations scheduled between 1st March and 31st July 2020	I confirm that I am currently a medical student	Pre clinical	Yes	Ability to read as quickly on a screen as paper, ability to highlight question text as easily.	Yes																			Completing your exam online at home unsupervised but not allowed to look at notes												1	People cheated, this was clear in the grade distribution and from what people said after the fact					Changed in percentage weighting
I understand the information sheet and consent to my anonymised data being used for research purposes.	This is my first time completing this survey	I confirm that I have had one or more written examinations scheduled between 1st March and 31st July 2020	I confirm that I am currently a medical student	Pre clinical	Yes	Time zone	Yes																			Completing your exam online at home and allowed to look at notes														5	Naturally, the pressure of having to remember 2 years worth of knowledge was lifted. However, I recognise that these assessments were insufficient to evaluate our competency to progress to the next year.			Changed to pass/fail,Changed to formative
I understand the information sheet and consent to my anonymised data being used for research purposes.	This is my first time completing this survey	I confirm that I have had one or more written examinations scheduled between 1st March and 31st July 2020	I confirm that I am currently a medical student	Clinical	No		Yes																			Postponed exam with another date,Cancelled exam with previous exams having increased contribution towards your degree				5	It was the best option they couldve done considering the circumstances.			4	A bit gutting I have 4th and 5th year exams together now but I agree it was the best option for the med school to make.									Other		3	Idk
I understand the information sheet and consent to my anonymised data being used for research purposes.	This is my first time completing this survey	I confirm that I have had one or more written examinations scheduled between 1st March and 31st July 2020	I confirm that I am currently a medical student	Clinical	No		Yes																			Postponed exam with another date								1	Our 4th year exams will now take place the week before our 5th year exams in a "mega finals". This is obviously incredibly stressful and the workload is very overwhelming.									Contribution did not change				3	Did not change
I understand the information sheet and consent to my anonymised data being used for research purposes.	This is my first time completing this survey	I confirm that I have had one or more written examinations scheduled between 1st March and 31st July 2020	I confirm that I am currently a medical student	Pre clinical	No	Noisy neighbours, unsuitable work environment at home (no desk), most of my textbooks and notes were left in my university flat - couldn‚Äôt access them	Yes																			Completing your exam online at home and allowed to look at notes														5	We were meant to have a third year OSCE which would last three days - this was moved to an online exam. I thought it was a fair assessment as our OSCE grade would count towards our Bsc Medicine grade and as we were graduating the following month, there was no option to cancel. Although we were allowed to look at notes, we were very pressed for time so this limited looking for answers - reducing t…			Contribution did not change				4	I was glad the contribution didn‚Äôt change as it was currently 80% dissertation, 20% for the online OSCE for that semester. There was the option to remove the result if you were not happy with it.
I understand the information sheet and consent to my anonymised data being used for research purposes.	This is my first time completing this survey	I confirm that I have had one or more written examinations scheduled between 1st March and 31st July 2020	I confirm that I am currently a medical student	Clinical	No		Yes																			Postponed exam with another date,Cancelled exam with previous exams having increased contribution towards your degree				2	It changed our expectations of the EPM calculations which was difficult for many people since exams that we had previously been told would not count now do, with no chance to improve your score with any further examinations			1	We are now doing 4th and 5th/final year exams at the same time, which is going to be very difficult to balance									Contribution did not change				3	I‚Äôm not aware of any changes
I understand the information sheet and consent to my anonymised data being used for research purposes.	This is my first time completing this survey	I confirm that I have had one or more written examinations scheduled between 1st March and 31st July 2020	I confirm that I am currently a medical student	Pre clinical	No	Having to use a computer as I‚Äôm slower at typing	Yes																			Completing your exam online at home unsupervised but not allowed to look at notes												1	Because so many people cheated					Contribution did not change				1	Should‚Äôve been pass fail with no contribution
I understand the information sheet and consent to my anonymised data being used for research purposes.	This is my first time completing this survey	I confirm that I have had one or more written examinations scheduled between 1st March and 31st July 2020	I confirm that I am currently a medical student	Pre clinical	No	no	Yes																			Completing your exam online at home and allowed to look at notes,Cancelled exam with previous exams having increased contribution towards your degree				4	I did well in the previous exam and so it brought my overall semester grade up.									3	It took a while to get used to studying in a full household so the open book feature was really beneficial however I know people bc can still managed to cheat by taking the exam together so in the future I would prefer the exam to be close booked and monitored.			Changed in percentage weighting
I understand the information sheet and consent to my anonymised data being used for research purposes.	This is my first time completing this survey	I confirm that I have had one or more written examinations scheduled between 1st March and 31st July 2020	I confirm that I am currently a medical student	Pre clinical	No	n/a	Yes																			Completing your exam online at home and allowed to look at notes														5	pre-clin exams are not important, and we missed teaching. With the stress of the pandemic during early March and April, i struggled to work and so being able to complete an exam, later in the year than scheduled, with access to my notes, was beneficial to my wellbeing and allowed me to take the time to fully understand the content rather than blindly cramming information before the exam			Changed to pass/fail
I understand the information sheet and consent to my anonymised data being used for research purposes.	This is my first time completing this survey	I confirm that I have had one or more written examinations scheduled between 1st March and 31st July 2020	I confirm that I am currently a medical student	Clinical	No		Yes																			Cancelled exam with previous exams having increased contribution towards your degree				1	Very confusing for those who intercalated to compare with other exams													Changed in percentage weighting
I understand the information sheet and consent to my anonymised data being used for research purposes.	This is my first time completing this survey	I confirm that I have had one or more written examinations scheduled between 1st March and 31st July 2020	I confirm that I am currently a medical student	Pre clinical	No		Yes																			Completing your exam online at home and allowed to look at notes														2	Felt pointless doing an open book online exam, seemed like waste of time			Changed in percentage weighting
I understand the information sheet and consent to my anonymised data being used for research purposes.	This is my first time completing this survey	I confirm that I have had one or more written examinations scheduled between 1st March and 31st July 2020	I confirm that I am currently a medical student	Pre clinical	No	Access to quiet learning space	Yes																			Completing your exam online at home and allowed to look at notes,Cancelled exam with previous exams having increased contribution towards your degree				2	I hadn‚Äôt done well in a previous exam and this potentially meant I wouldn‚Äôt be able to pass that semester And would have to resist during summer when I had deferred exams (due to illness) to sit.									4	Helped a lot as some pressure was taken off of complete learning and understanding as I could utilise my notes. But this only made up for the fact I had less study time and access to help when I needed it.			Changed in percentage weighting,Contribution did not change				2	Issues with weighting‚Äôs.
I understand the information sheet and consent to my anonymised data being used for research purposes.	This is my first time completing this survey	I confirm that I have had one or more written examinations scheduled between 1st March and 31st July 2020	I confirm that I am currently a medical student	Clinical	No	Time zone	Yes																			Completing your exam online at home and allowed to look at notes														2	It's easier for people to cheat.			Contribution did not change				3	I think they should have made it formative
I understand the information sheet and consent to my anonymised data being used for research purposes.	This is my first time completing this survey	I confirm that I have had one or more written examinations scheduled between 1st March and 31st July 2020	I confirm that I am currently a medical student	Pre clinical	Yes	I was completely on my own for the whole of lockdown as unable to return home, so although I don't fit in any of the suggested categories my mental health was awful and I felt awfully alone.	Yes																			Completing your exam online at home and allowed to look at notes,Essay or coursework based assessment,Other (Please specify)	We had a new type of MCQ where they allowed us to use notes but dramatically cut the time giving us <1min per question (with massive vignettes)	1	See "other" comment on previous post. There wasn't enough time to think about the questions let a lone look at notes or google it. It was unfair and didn't accurately reflect how hard people had worked or their ability to complete the exam							1	Out "provider sessions" were all online, this meant the provider gave us minimal engagement. We couldn't easily determine what they were expecting us to write about or ask any "face to face" questions that weren't written in an email between the provider and us.			1	We were given <1min per questions so not enough time to read the question and work it out let alone look at notes or google			Contribution did not change				3	I was frustrated that the university's no detriment policy didn't apply to us, but I worked hard during lockdown so I was happy that my work still counted for something
I understand the information sheet and consent to my anonymised data being used for research purposes.	This is my first time completing this survey	I confirm that I have had one or more written examinations scheduled between 1st March and 31st July 2020	I confirm that I am currently a medical student	Clinical	Yes	was shielding so never left home during exam period until the last week (for walks), busy house/neighbourhood so noise during the exam,, lower MH due to lockdown ,	Yes																			Completing your exam online at home and allowed to look at notes														1	'- struggled to concentrate during the exam due to noise/disturbances around me - hadn‚Äôt left the house in months which massively impacted my headspace and wellbeing - open book personally didn‚Äôt suit me as I revised intending to learn and not tailored to the exam ie making helpful sheets etc which in hindsight I regretted			Contribution did not change				2	didn‚Äôt do as well as previous years for many reasons
I understand the information sheet and consent to my anonymised data being used for research purposes.	This is my first time completing this survey	I confirm that I have had one or more written examinations scheduled between 1st March and 31st July 2020	I confirm that I am currently a medical student	Clinical	Yes		Yes																			Completing your exam online at home and allowed to look at notes,Other (Please specify)	Cancelled practical exam with unsure circumstances of how it will be made up	4	It was a good exam in the circumstances											4	Made sense as it‚Äôs difficult to police the online exams			Contribution did not change				4	Didn‚Äôt change
I understand the information sheet and consent to my anonymised data being used for research purposes.	This is my first time completing this survey	I confirm that I have had one or more written examinations scheduled between 1st March and 31st July 2020	I confirm that I am currently a medical student	Pre clinical	No		Yes																			Completing your exam online at home unsupervised but not allowed to look at notes												2	Lots a people would have cheated					Changed to formative
I understand the information sheet and consent to my anonymised data being used for research purposes.	This is my first time completing this survey	I confirm that I have had one or more written examinations scheduled between 1st March and 31st July 2020	I confirm that I am currently a medical student	Pre clinical	No	No quiet areas to study/take assessment with siblings, crashing University websites, unreliable signals for zoom teaching where lecturers cancelled sessions	Yes																			Completing your exam online at home unsupervised but not allowed to look at notes												3	With no supervision I was terrified that I would be accused of cheating even though there was no chance I would do that.					Changed to summative + prizes (Merit/distinction/distinction*),Changed in percentage weighting
I understand the information sheet and consent to my anonymised data being used for research purposes.	This is my first time completing this survey	I confirm that I have had one or more written examinations scheduled between 1st March and 31st July 2020	I confirm that I am currently a medical student	Clinical	Yes	distractions of being in a home, massive road works taking place outside my window during the whole exam	Yes																			Completing your exam online at home and allowed to look at notes														2	I don't mind the online format too much, but I find the fact my school made no effort to have any form of monitoring for a summative exam completly bizzare, particularly as they are planning on doing the same for our exam in January which counts towards our EPM. I feel this devalues the exams, and gives the large amount of people who have medical housemates/family members a huge advantage. My tea…			Contribution did not change				4	this exam didn't count to our EPM and was never eligible for merits, just had to pass to progress to year 3
I understand the information sheet and consent to my anonymised data being used for research purposes.	This is my first time completing this survey	I confirm that I have had one or more written examinations scheduled between 1st March and 31st July 2020	I confirm that I am currently a medical student	Clinical	No		No																			Other (Please specify)	Ppatpomed exam to future date with it having no contribution towards degree but contribution to EPM only	4	Exams were delayed to ensure no disadvantage to those affected during the peak of the crisis. Format was kept roughly the same															Changed to formative
I understand the information sheet and consent to my anonymised data being used for research purposes.	This is my first time completing this survey	I confirm that I have had one or more written examinations scheduled between 1st March and 31st July 2020	I confirm that I am currently a medical student	Pre clinical	No		Yes																			Completing your exam online at home and allowed to look at notes,Cancelled exam with previous exams having increased contribution towards your degree				4	There was creation of a new exam which was more clinical. We now sit 2 of those instead of 1. My previous back ground of nursing I welcomed this as i believe it will prepared us more as a doctor									2	The exams were all originally cancelled. As a previous ITU nurse I went back to working full time immediately with covid patients. The uni then back tracked and I had to find time to revise and work full time. Although could look at notes, my notes had to be good and I had to have an idea of the topic and what the question asked to still accurately answer			Changed in percentage weighting
I understand the information sheet and consent to my anonymised data being used for research purposes.	This is my first time completing this survey	I confirm that I have had one or more written examinations scheduled between 1st March and 31st July 2020	I confirm that I am currently a medical student	Pre clinical	Yes	No	Yes																			Completing your exam online at home unsupervised but not allowed to look at notes												3	Medical school discounted 3rd year exams from contributing to rankings so no effect on progression. Reduced motivation to revise - most used notes anyway. Omission of OSCE - less prepared entering 4th year.					Changed to pass/fail
I understand the information sheet and consent to my anonymised data being used for research purposes.	This is my first time completing this survey	I confirm that I have had one or more written examinations scheduled between 1st March and 31st July 2020	I confirm that I am currently a medical student	Clinical	No		Yes																			Completing your exam online at home unsupervised but not allowed to look at notes,Cancelled exam with previous exams having increased contribution towards your degree				1	Not fair as some students have doctors as parents							2	We hadn‚Äôt been taught or seen these things in hospital so hard to understand					Changed in percentage weighting
I understand the information sheet and consent to my anonymised data being used for research purposes.	This is my first time completing this survey	I confirm that I have had one or more written examinations scheduled between 1st March and 31st July 2020	I confirm that I am currently a medical student	Pre clinical	Prefer not to say	Lack of teaching. You are suddenly isolated in your room and with so much going on in the world, it shouldn‚Äôt feel like priority.	Yes																			Completing your exam online at home and allowed to look at notes														2	Yes, this took away the stresses of worrying about studying not enough. However, the stress that your grade is still reflected on where you fall in the class means that it doesn‚Äôt matter if it is open book or not			Changed in percentage weighting
I understand the information sheet and consent to my anonymised data being used for research purposes.	This is my first time completing this survey	I confirm that I have had one or more written examinations scheduled between 1st March and 31st July 2020	I confirm that I am currently a medical student	Pre clinical	Yes	Mitigating circumstances	Yes																			Completing your exam online at home unsupervised but not allowed to look at notes												4	I found it less stressful than being supervised and enjoyed having the flexibility to start the exam when I wanted. However, I was concerned that many people would look at their notes.					Changed to summative only,Changed in percentage weighting
I understand the information sheet and consent to my anonymised data being used for research purposes.	This is my first time completing this survey	I confirm that I have had one or more written examinations scheduled between 1st March and 31st July 2020	I confirm that I am currently a medical student	Clinical	Prefer not to say	internet, access to a computer, illness, anxiety, joint trauma, limited info from medical school, access to study areas outside of uni, material was in a poor format for my style of learning, passing of loved ones	Yes																			Completing your exam online at home and allowed to look at notes,Cancelled exam with previous exams having increased contribution towards your degree				3	i felt to cancel the exam in the midst of what was occurring was a logical option. not sure really how i feel- somewhat numb as i have long since started 4th year & have a resit to worry about.									1	very disappointed. style & content was incredibly difficult, more difficult than it needed to be. open-book was not advantageous. i also believe all medical students should be exempt from taking summative exams during summer 2020. the fact it prevents people from progressing is absurd.			Changed to formative,Contribution did not change				5	yes, when one exam was cancelled & one coursework piece was made formative. it's unnecessary to have these exams during such a time of high tension, stress & death
I understand the information sheet and consent to my anonymised data being used for research purposes.	This is my first time completing this survey	I confirm that I have had one or more written examinations scheduled between 1st March and 31st July 2020	I confirm that I am currently a medical student	Clinical	No	The OSCEs were cancelled and the written exam was reformatted to be online	Yes																			Completing your exam online at home and allowed to look at notes														5	I felt it was more realistic in term of what a clinical setting would look like i.e referring to resources and was more of a reflection of my skill rather than my memory			Changed to formative
I understand the information sheet and consent to my anonymised data being used for research purposes.	This is my first time completing this survey	I confirm that I have had one or more written examinations scheduled between 1st March and 31st July 2020	I confirm that I am currently a medical student	Clinical	No		Yes																			Completing your exam online at home while being supervised and not allowed to look at notes																2	Internet connection was poor meaning I lost a lot of time between questions.	Changed to formative
I understand the information sheet and consent to my anonymised data being used for research purposes.	This is my first time completing this survey	I confirm that I have had one or more written examinations scheduled between 1st March and 31st July 2020	I confirm that I am currently a medical student	Clinical	Prefer not to say	Different time zone plus bad substitute teaching	Yes																			Completing your exam online at home unsupervised but not allowed to look at notes,Cancelled exam with future exams having increased contribution towards your degree,Cancelled exam with previous exams having increased contribution towards your degree,Other (Please specify)	From summative to formative	3	Good to not have exams in the same format due to the difficulties in teaching during COVID-19, but bad that we didn‚Äôt have OSCEs at all and thus no chance to practice before final year exams.	2	Unfair as we didn‚Äôt know how much the previous exams weighted when we took them	2	No chance to practice eg for final year OSCES					3	Appropriate due to the circumstances, but bad as no real feeling for future exams and how we did					Changed to formative
I understand the information sheet and consent to my anonymised data being used for research purposes.	This is my first time completing this survey	I confirm that I have had one or more written examinations scheduled between 1st March and 31st July 2020	I confirm that I am currently a medical student	Pre clinical	No	No	Yes																			Completing your exam online at home unsupervised but not allowed to look at notes												4	I think it was the best they could do given no access to exam halls					Changed to formative
I understand the information sheet and consent to my anonymised data being used for research purposes.	This is my first time completing this survey	I confirm that I have had one or more written examinations scheduled between 1st March and 31st July 2020	I confirm that I am currently a medical student	Clinical	Yes		Yes																			Completing your exam online at home and allowed to look at notes,Other (Please specify)	Clinical skills exam was cancelled but I am not sure whether previous or future exams have more contribution to the degree	4	Best they could do in the situation i reckon											5	I really liked being able to use notes as I think it made it more realistic, as doctors we will have access to resources which we need to use to make decisions quickly			Contribution did not change				4	I guess if this one didn't contribute other exams would have a higher weighting so i think it was better this way
I understand the information sheet and consent to my anonymised data being used for research purposes.	This is my first time completing this survey	I confirm that I have had one or more written examinations scheduled between 1st March and 31st July 2020	I confirm that I am currently a medical student	Pre clinical	No		Yes																			Completing your exam online at home and allowed to look at notes														4	Appropriate but exam was made more difficult			Contribution did not change				4	I believe that previous exams should have counted for more than an open book 24hr exam
I understand the information sheet and consent to my anonymised data being used for research purposes.	This is my first time completing this survey	I confirm that I have had one or more written examinations scheduled between 1st March and 31st July 2020	I confirm that I am currently a medical student	Clinical	No	I need extra time and a computer	Yes																			Completing your exam online at home unsupervised but not allowed to look at notes												5	I still got to use my laptop and got my extra time . Did the exam in an environment I'm comfortable in and the exam format was better than it usually is as everyone had the exam online					Other	I'm from Imperial and it was my Y3 exams I don't know but you guys can change this to what is correct	5	Either way I don't really mind
I understand the information sheet and consent to my anonymised data being used for research purposes.	This is my first time completing this survey	I confirm that I have had one or more written examinations scheduled between 1st March and 31st July 2020	I confirm that I am currently a medical student	Pre clinical	No	No	Yes																			Completing your exam online at home unsupervised but not allowed to look at notes												1	I don't believe that an examination should take place if it's not going to be properly vetted for cheating. The exam should've been either cancelled or more properly protected against cheating. Relying on the goodwill of a group of hyper competitive students is not a good idea. Some students who cheated will be at a slight advantage for the awards of prizes, ability to intercalate, and eventually…					Changed in percentage weighting
I understand the information sheet and consent to my anonymised data being used for research purposes.	This is my first time completing this survey	I confirm that I have had one or more written examinations scheduled between 1st March and 31st July 2020	I confirm that I am currently a medical student	Clinical	No	no	Yes																			Completing your exam online at home unsupervised but not allowed to look at notes												5	being sat in a comfortable environment really relived exam stress and enabled me to concentrate. There were less distractions and because I was in my own environment I felt like it was a revision session as opposed to an exam. This helped me to relax and perform better. Not what I was expecting when I priginally heard it had been changed					Changed to summative + prizes (Merit/distinction/distinction*)
I understand the information sheet and consent to my anonymised data being used for research purposes.	This is my first time completing this survey	I confirm that I have had one or more written examinations scheduled between 1st March and 31st July 2020	I confirm that I am currently a medical student	Pre clinical	No	Access to a quiet space to revise and sit the exam.	Yes																			Completing your exam online at home unsupervised but not allowed to look at notes												2	Many used notes and were not challenged.					Contribution did not change				4	Does not count for a great proportion to begin with.
I understand the information sheet and consent to my anonymised data being used for research purposes.	This is my first time completing this survey	I confirm that I have had one or more written examinations scheduled between 1st March and 31st July 2020	I confirm that I am currently a medical student	Pre clinical	No		Yes																			Cancelled exam with future exams having increased contribution towards your degree,Cancelled exam with previous exams having increased contribution towards your degree				2	Puts more stress on future exams. Topics supposed to be covered in more detail in that year would not have the same weightage in future years. This means topics one is better at might not help bring up the average score in future exams.	2	same as before											Changed to formative
I understand the information sheet and consent to my anonymised data being used for research purposes.	This is my first time completing this survey	I confirm that I have had one or more written examinations scheduled between 1st March and 31st July 2020	I confirm that I am currently a medical student	Clinical	Yes	No - house was slightly noisy due to family	Yes																			Completing your exam online at home and allowed to look at notes														4	Satisfied. It is still relatively difficult to 'cheat' because questions are clinical scenarios which require clinical reasoning which is something that does not come up easily on google			Contribution did not change				4	the written exam was moved online for Year 3. But I feel like the difficult and standard of the exam was maintained and so contribution should be the same
I understand the information sheet and consent to my anonymised data being used for research purposes.	This is my first time completing this survey	I confirm that I have had one or more written examinations scheduled between 1st March and 31st July 2020	I confirm that I am currently a medical student	Pre clinical	No	No	Yes																			Completing your exam online at home and allowed to look at notes														5	Did not need to revise and automatically passed first year			Changed to formative,Changed in percentage weighting
I understand the information sheet and consent to my anonymised data being used for research purposes.	This is my first time completing this survey	I confirm that I have had one or more written examinations scheduled between 1st March and 31st July 2020	I confirm that I am currently a medical student	Pre clinical	Prefer not to say	Access to quiet spaces, and fanily pressures	Yes																			Completing your exam online at home and allowed to look at notes,Postponed exam with another date								1	Not at all! I think they should have given increased importance to previous exams since my mental health has had a huge impact					1	It was a new format with not much time to adapt to it. Due to the cohort performing well than a closed book exam, all marks got lowered by 10% to account for that			Contribution did not change				1	I would have rather liked to have a pass or fail exama
I understand the information sheet and consent to my anonymised data being used for research purposes.	This is my first time completing this survey	I confirm that I have had one or more written examinations scheduled between 1st March and 31st July 2020	I confirm that I am currently a medical student	Pre clinical	No	Was overseas, didn't have a quiet area to study	Yes																			Completing your exam online at home and allowed to look at notes														1	Because I had never done an exam online before and they allowed for no comprimising- no chance to write the exam in person and mail it in etc. They didn't provide extra time, which they should have done given the fact that it was a brand new format and we were under stress of a pandemic.			Changed to pass/fail
I understand the information sheet and consent to my anonymised data being used for research purposes.	This is my first time completing this survey	I confirm that I have had one or more written examinations scheduled between 1st March and 31st July 2020	I confirm that I am currently a medical student	Clinical	No	Access to quiet areas	Yes																			Completing your exam online at home and allowed to look at notes,Essay or coursework based assessment										2	Ridiculously difficult. Clearly rushed in its organisation. Far too academic-based questions for an exam used as an alternative for OSCEs.			4	Didn‚Äôt really need notes. More relaxed than I would have been had it been under normal exam conditions.			Changed in percentage weighting
I understand the information sheet and consent to my anonymised data being used for research purposes.	This is my first time completing this survey	I confirm that I have had one or more written examinations scheduled between 1st March and 31st July 2020	I confirm that I am currently a medical student	Clinical	No		Yes																			Cancelled exam with previous exams having increased contribution towards your degree				1	Feel like I would have dont way better in the cancelled exams as I had more time to prepare and also had a GP block where I could revise and practicr everything before the exams. Now my EPM is going to be lower than what I expected													Changed in percentage weighting
I understand the information sheet and consent to my anonymised data being used for research purposes.	This is my first time completing this survey	I confirm that I have had one or more written examinations scheduled between 1st March and 31st July 2020	I confirm that I am currently a medical student	Pre clinical	No	Nil	Yes																			Cancelled exam with future exams having increased contribution towards your degree,Other (Please specify)	We had work called bridging coursework which needed to be submitted and marked but not contributed to the overall exam score. It was for out benefits to ensure a smoother transition into the next year.	4	There was no pressure and stress from Preparing and doing exams but we still had work to do so everything we have learnt and worked for in the year was not completely wasted			2	More pressure to do well in future exams											Changed to pass/fail,Changed to formative,Other	Birmingham med school has decided to have a vote in November time to see what the students would like in terms of exam weighings	4	Shows that med school actually cares and wants to listen to us
I understand the information sheet and consent to my anonymised data being used for research purposes.	This is my first time completing this survey	I confirm that I have had one or more written examinations scheduled between 1st March and 31st July 2020	I confirm that I am currently a medical student	Pre clinical	No	Access to quiet areas was limited when at home and all my family also being there	Yes																			Completing your exam online at home and allowed to look at notes														4	Took some of the pressure off, especially with content that was being taught during COVID as working from powerpoints at home was harder than in person teaching sessions.			Contribution did not change				3	N/A
I understand the information sheet and consent to my anonymised data being used for research purposes.	This is my first time completing this survey	I confirm that I have had one or more written examinations scheduled between 1st March and 31st July 2020	I confirm that I am currently a medical student	Pre clinical	No	lack of access to quiet areas to study and depleting mental health (anxiety)	Yes																			Completing your exam online at home and allowed to look at notes														3	due to minimal access to quiet study spaces and inability for change of scenery, i couldn't study as much as i would've liked so i was happy to be able to get to use my notes. However it further demotivated me to work which has caused me further stress for my clinical years.			Changed to formative
I understand the information sheet and consent to my anonymised data being used for research purposes.	This is my first time completing this survey	I confirm that I have had one or more written examinations scheduled between 1st March and 31st July 2020	I confirm that I am currently a medical student	Pre clinical	No		Yes																			Completing your exam online at home and allowed to look at notes														4	Easier to have access to notes/google			Contribution did not change				4	It meant it had the same bearing
I understand the information sheet and consent to my anonymised data being used for research purposes.	This is my first time completing this survey	I confirm that I have had one or more written examinations scheduled between 1st March and 31st July 2020	I confirm that I am currently a medical student	Pre clinical	No	Access to quiet areas to study, disturbances from family	Yes																			Other (Please specify)	Completing exam at home was optional and not compulsory and so didn‚Äôt count towards degree, but notes were allowed	4	If it had counted towards the degree it would‚Äôve been unfair as not everyone has equal access to resources, however making the assessment formative meant that people lost out on a chance to improve their overall grade															Changed to formative
I understand the information sheet and consent to my anonymised data being used for research purposes.	This is my first time completing this survey	I confirm that I have had one or more written examinations scheduled between 1st March and 31st July 2020	I confirm that I am currently a medical student	Clinical	Prefer not to say	quiet areas	Yes																			Completing your exam online at home and allowed to look at notes,Postponed exam with another date								1	It was postponed only for it to still be online and it meant the things I had studied for before were forgotten					4	i could double check my answers if needed			Changed to formative,Contribution did not change				5	made me feel more comfortable taking the exam
I understand the information sheet and consent to my anonymised data being used for research purposes.	This is my first time completing this survey	I confirm that I have had one or more written examinations scheduled between 1st March and 31st July 2020	I confirm that I am currently a medical student	Intercalated BSc	No	Home was a little noisy	Yes	Your unmitigated degree weighted average mark, including all marks from Modules/Term 1, 2 and 3, and contributions from the early years for internal students.		4	Good set of options	Other (please specify)	None	3	I got the BSc I wanted but I think for some people it would have been more fair if the marks from the previous years was used											Completing your exam online at home and allowed to look at notes														3	Not entirely happy			Other	OSCE was cancelled and the other exam not sure yet, they were going to look at stats post-exam	3	Would have liked to be told the percentage weight of the exam (or whether they changed it to pass/fail)
I understand the information sheet and consent to my anonymised data being used for research purposes.	This is my first time completing this survey	I confirm that I have had one or more written examinations scheduled between 1st March and 31st July 2020	I confirm that I am currently a medical student	Clinical	Yes	Confirmed covid-19 cases in my family, lack of access to quiet area to study, weak internet	Yes																			Completing your exam online at home and allowed to look at notes,Cancelled exam with future exams having increased contribution towards your degree						4	I think it‚Äôs only fair that our fpas score is only based on exams that we know will contribute towards fpas (don‚Äôt think it is fair to use grades retrospectively)							2	Not happy at the fact that these exams were not supervised yet were still ranked/have been given fpas weighting (was not a level playing field as many cheated)			Contribution did not change				1	Not a level playing field
I understand the information sheet and consent to my anonymised data being used for research purposes.	This is my first time completing this survey	I confirm that I have had one or more written examinations scheduled between 1st March and 31st July 2020	I confirm that I am currently a medical student	Pre clinical	Prefer not to say	access to study areas, taking assessments in a non-conducive area	Yes																			Completing your exam online at home and allowed to look at notes														3	We had a word limit for written pieces which I found very challenging - in an exam hall, I like to flesh out my knowledge from extra reading. So I have found this aspect hard but it was manageable. The exams were to be completed in 24 hours which was very stressful as technical difficulties sometimes cropped up			Contribution did not change				2	A coursework project done in my school was completely disregarded. we spent a lot of time on it - I was disappointed that it was not considered for contribution to our final marks
I understand the information sheet and consent to my anonymised data being used for research purposes.	This is my first time completing this survey	I confirm that I have had one or more written examinations scheduled between 1st March and 31st July 2020	I confirm that I am currently a medical student	Intercalated BSc	Yes	Access to leaning spaces, communication with staff, terrible support from Imperial College	Yes	Your mitigated 2019-20 academic year average mark, including all marks from Modules/Term1 and 2.		1	Did not in any way support me	Your mitigated 2019-20 academic year average mark, including all marks from Modules/Term 1 and 2.										1	The college simply didn't help us in any way			Essay or coursework based assessment										1	Coursework was changed three times without any consideration for me having less than a third of the time as other students.							Contribution did not change				1	How on earth is this fair
I understand the information sheet and consent to my anonymised data being used for research purposes.	This is my first time completing this survey	I confirm that I have had one or more written examinations scheduled between 1st March and 31st July 2020	I confirm that I am currently a medical student	Clinical	Yes	No	No																			Completing your exam online at home and allowed to look at notes,Other (Please specify)	Cancelled osce exam not clearly explains what will happen with the Fpass points	4	The exam was about all that could be done. We got a summer and got it ive with. The differentiating questions were not googleable so there was a benefit to learning even if the exam itself was very weird.											3	I didn‚Äôt Aim to use notes and learned the content so it was valuable. I do worry that some students won‚Äôt know anything and could have gotten strong passes learning just general diagnosis and using notes for everything else or even used control F or the Internet to get diagnosis.			Contribution did not change,Other	Not sure what actually happened	3	No question came up for me	4	Better to have it over
I understand the information sheet and consent to my anonymised data being used for research purposes.	This is my first time completing this survey	I confirm that I have had one or more written examinations scheduled between 1st March and 31st July 2020	I confirm that I am currently a medical student	Pre clinical	No	No	Yes																			Completing your exam online at home and allowed to look at notes														3	It was an advantage but defeats the purpose of an exam. Some students didn‚Äôt bother revising before the exam and may have passed just as well as others who have studied all year which I believe isn‚Äôt really fair.			Changed to pass/fail
[truncated: 28 more columns]
